# Supplementary material for: Detection of Mycobacterium tuberculosis using Gene Xpert-MTB/RIF assay among tuberculosis suspected patients at Mizan-Tepi university teaching hospital, southwest Ethiopia: An institution based cross-sectional study
Source: PLoS One. 2022 Nov 23;17(11):e0277536. doi: 10.1371/journal.pone.0277536 (PMC9683564; doi:10.1371/journal.pone.0277536)
Supplement: S1 File — (XLSX) [file pone.0277536.s001.xlsx]

## Sheet: TB Data Rihana
Gender	Age	Residance	Marriage	Education	Occupatio	Income	TBstatus	Familysize	ContactTB	RawMilk	Smoking	Alchol	Khat	Vaccine	Comorbidity	HIV	DM	Rispiratory	Malnutrition	TBtype
2	2	2	1	2	1	1	2	2	1	2	2	2	2	2	1	2	2	2	2	2
1	2	2	1	1	1	2	2	2	2	2	2	2	2	2	2	2	2	2	2	2
2	2	1	2	2	1	1	1	1	2	2	2	2	2	2	2	2	2	2	1	2
1	1	2	1	3	1	2	2	2	2	2	1	1	2	2	2	2	2	2	2	2
1	2	2	1	1	1	1	2	2	2	2	2	2	2	2	2	2	1	1	1	1
2	2	1	1	2	3	1	2	1	2	2	2	1	2	2	2	2	2	2	2	2
1	2	2	1	1	5	1	1	2	1	2	1	2	2	2	1	1	2	2	1	2
2	3	1	1	2	5	1	2	2	2	2	2	2	2	2	2	2	2	2	1	1
1	3	2	1	1	2	2	1	2	2	2	2	2	2	2	1	2	1	2	2	2
2	2	1	1	3	6	1	2	1	1	2	2	2	2	2	2	2	2	2	2	2
1	2	2	1	1	2	1	2	2	2	2	2	1	2	2	2	2	2	2	2	1
2	3	2	1	3	1	1	2	2	2	2	2	2	2	2	2	2	2	2	2	2
1	2	2	1	1	3	2	1	2	1	2	2	2	2	2	2	1	2	2	2	2
2	2	2	1	2	1	1	2	2	2	1	2	2	1	2	2	2	2	2	2	2
1	3	1	1	1	3	1	1	1	2	2	2	2	2	2	1	2	2	2	2	2
2	2	2	2	3	1	2	2	2	2	2	2	1	1	1	2	2	2	2	2	2
1	3	2	1	1	1	1	2	2	2	2	2	2	2	2	2	2	2	2	2	2
1	2	2	1	1	1	2	1	2	2	1	1	1	1	2	1	1	2	2	2	2
2	4	2	1	2	1	1	2	2	2	2	2	2	2	2	2	2	2	2	2	2
1	1	1	2	1	1	1	2	1	2	2	2	2	2	2	2	2	2	1	2	1
1	2	1	1	1	1	2	2	2	2	2	2	2	2	2	2	2	2	2	2	2
1	2	2	1	3	1	1	1	2	1	1	2	1	1	1	2	1	2	2	1	2
2	4	1	1	1	1	1	2	1	2	2	2	2	2	2	2	2	2	2	2	1
1	2	2	2	3	2	2	1	2	2	1	2	2	2	2	1	1	2	2	2	2
1	2	2	1	1	4	1	1	2	1	2	2	2	2	2	1	2	2	2	2	2
2	2	1	1	3	5	1	2	1	2	2	2	2	2	2	2	2	2	2	2	2
1	4	1	2	1	1	2	2	1	2	2	2	1	2	2	2	2	2	2	2	2
2	2	2	1	3	1	1	2	2	2	1	2	2	2	2	2	2	2	2	2	2
1	3	2	1	1	5	1	2	2	2	2	2	2	2	2	2	2	2	2	2	2
1	3	2	1	3	1	2	1	2	2	1	2	1	1	1	2	1	2	2	2	2
2	2	2	1	1	3	1	2	2	2	2	2	2	2	2	1	2	2	2	2	2
1	1	2	1	1	1	1	2	2	2	1	2	2	2	2	2	2	2	1	2	1
1	3	1	1	1	2	2	2	1	2	2	2	2	2	2	2	2	2	2	2	2
1	3	2	2	1	1	1	1	2	1	1	1	1	1	2	2	1	2	2	2	2
2	2	2	1	2	1	1	2	2	2	2	2	2	2	2	2	2	2	2	2	2
1	1	1	1	1	1	2	2	1	2	2	2	2	2	2	2	2	2	2	2	2
2	2	1	1	2	4	1	2	2	2	1	2	2	1	2	2	2	2	2	2	2
1	1	2	1	2	5	1	2	2	2	2	2	1	2	2	2	2	2	2	2	2
1	4	1	1	3	1	2	2	1	2	2	2	2	2	2	2	2	2	2	2	2
2	4	2	1	1	2	2	2	2	2	1	2	2	2	2	2	2	2	2	2	2
1	3	2	2	2	5	2	2	2	2	2	2	2	2	2	2	2	2	2	2	2
1	2	2	1	2	6	1	1	2	2	2	1	1	2	2	1	2	2	2	2	2
1	2	2	2	2	1	1	2	2	2	2	2	2	2	2	2	2	2	2	2	2
1	4	2	1	1	2	2	2	2	2	2	2	1	2	2	2	2	2	2	2	2
1	3	1	1	2	6	1	2	1	2	1	2	2	2	2	2	2	2	2	2	2
2	2	2	1	3	3	3	2	2	2	2	2	2	2	2	2	2	2	2	2	2
1	2	1	1	1	4	3	2	1	2	2	2	1	1	1	2	2	2	2	2	2
1	3	2	1	2	6	3	2	2	2	2	2	2	2	2	1	2	2	2	2	2
1	4	2	1	1	1	3	2	2	2	2	2	2	2	2	2	2	2	2	2	2
2	3	1	1	3	6	3	2	1	2	2	2	2	2	2	1	2	2	2	2	2
1	3	2	2	1	3	1	1	2	2	1	1	1	2	2	1	2	2	2	2	2
1	2	2	1	2	1	1	2	2	2	2	2	2	2	2	2	2	2	2	2	2
2	3	2	1	1	1	1	2	2	2	1	2	2	2	2	2	2	2	2	2	2
1	2	1	1	1	1	2	2	2	2	1	2	2	2	2	1	2	2	2	2	2
1	2	1	2	1	1	1	2	1	2	2	2	2	2	2	2	2	2	2	2	2
2	1	2	1	1	2	1	2	2	2	2	2	1	2	2	2	2	2	2	2	2
1	2	1	1	1	1	2	2	1	2	2	2	2	1	1	2	2	1	1	1	1
1	2	1	1	3	4	1	2	2	2	1	2	2	2	2	2	2	2	2	2	2
2	3	1	1	1	5	1	1	2	1	2	1	1	2	2	1	2	2	2	2	2
1	4	1	1	2	1	1	2	1	2	2	2	2	2	2	2	2	2	2	2	2
2	2	1	1	3	1	3	2	2	2	2	2	2	2	2	2	2	2	2	2	2
1	3	1	2	1	4	1	2	1	2	1	2	2	2	2	1	2	2	2	2	2
2	2	2	1	1	2	3	2	2	2	2	2	2	2	2	2	2	2	1	1	1
2	4	2	2	3	1	1	2	2	2	2	2	2	2	2	2	2	2	2	2	2
1	3	1	1	1	6	2	1	2	1	2	1	1	2	2	2	2	2	2	2	2
2	4	2	2	2	1	3	2	2	2	1	2	2	1	1	2	2	2	2	2	2
2	3	1	1	1	2	1	2	1	2	2	2	2	2	2	2	2	2	2	2	2
1	2	1	1	2	6	3	2	1	2	1	2	2	2	2	2	2	2	2	2	2
1	1	2	1	3	3	1	2	2	2	2	2	2	2	2	2	2	2	2	2	2
2	2	2	1	3	2	2	2	2	2	1	2	2	2	2	1	2	2	2	2	2
1	4	2	1	1	6	1	1	2	2	2	2	2	2	2	2	2	2	2	2	2
2	1	1	1	2	1	1	2	1	2	1	1	1	2	2	2	2	1	2	1	1
1	2	1	1	1	6	2	2	2	2	2	1	1	2	2	2	2	2	2	2	2
1	4	1	2	3	3	3	1	1	1	1	2	2	1	2	2	2	2	2	2	2
2	3	1	1	1	1	1	2	2	2	2	2	2	2	2	2	2	2	2	2	2
1	2	2	2	2	1	3	2	2	2	2	2	2	2	2	1	1	2	1	1	1
1	2	2	1	2	1	1	2	2	2	2	2	2	2	2	2	2	2	2	2	2
2	4	1	1	1	1	3	1	1	1	1	2	1	1	1	2	1	2	2	2	2
1	4	1	1	3	2	2	2	2	2	2	2	2	2	2	2	2	2	2	2	2
2	2	1	2	2	6	1	2	1	2	2	2	2	2	2	2	2	2	2	2	2
1	2	2	2	2	1	3	2	2	2	2	2	2	2	2	2	2	2	2	2	2
2	3	2	1	1	5	1	2	2	2	2	2	2	2	2	2	2	2	2	2	2
1	4	1	2	2	1	3	2	1	2	2	2	2	2	2	2	2	2	2	2	2
2	2	2	1	2	1	1	2	2	2	2	1	1	1	2	1	2	2	2	2	2
1	3	1	1	2	2	1	2	1	2	2	2	2	2	2	2	2	2	2	2	2
1	3	2	1	2	1	3	2	2	2	1	1	1	2	2	2	2	2	2	2	2
1	4	2	1	2	4	3	2	2	2	1	2	2	2	2	2	2	2	2	2	2
1	1	2	1	2	1	1	2	2	2	2	1	1	2	2	2	2	2	2	2	2
2	4	1	2	3	2	1	2	1	2	1	2	2	2	2	1	2	2	2	2	2
2	1	2	1	2	2	1	1	2	2	1	1	1	1	1	2	2	2	2	2	2
1	4	2	1	2	3	2	2	2	2	2	2	2	2	2	2	2	2	2	2	2
2	2	1	1	2	2	2	2	1	2	1	2	2	2	2	2	2	2	2	2	2
1	3	2	1	2	1	2	2	2	2	2	2	2	2	2	2	2	2	2	2	2
1	2	2	1	2	2	1	2	2	2	2	1	1	1	1	2	2	2	2	2	2
1	4	2	1	2	2	1	2	2	2	2	2	2	2	2	2	2	2	2	2	2
1	4	2	1	2	1	2	2	2	2	1	1	1	2	2	1	2	2	2	2	2
1	3	1	1	2	2	1	2	1	2	2	2	2	2	2	2	2	2	2	2	2
2	4	2	1	2	1	1	2	2	2	2	2	2	2	2	2	2	2	2	2	2
2	2	2	2	2	2	3	2	2	2	1	1	1	1	2	1	2	2	2	2	2
1	4	1	2	3	6	1	2	1	2	2	2	2	2	2	2	2	2	2	2	2
2	1	2	1	2	3	2	2	2	2	2	2	2	2	2	2	2	2	2	2	2
1	2	1	2	2	2	1	2	1	2	2	1	1	2	2	2	2	2	2	2	2
2	4	2	1	2	6	1	2	2	2	2	2	2	2	2	1	2	2	2	2	2
2	2	1	2	2	1	2	1	1	2	2	2	2	2	2	2	2	2	2	2	2
2	3	1	1	2	2	1	2	1	2	2	2	2	2	2	2	2	2	2	2	2
1	2	1	1	2	3	1	2	1	2	1	2	2	2	2	2	2	2	2	2	2
2	3	1	2	2	1	2	2	1	2	2	2	2	2	2	2	2	2	2	2	2
2	4	2	1	2	1	1	2	2	2	2	2	2	2	2	2	2	2	2	2	2
1	3	2	1	2	1	1	2	2	2	2	2	1	1	1	2	2	2	2	2	2
2	4	1	1	2	5	2	2	1	2	1	2	2	2	2	2	2	2	2	2	2
2	3	2	1	3	2	1	2	2	2	2	2	2	2	2	2	2	2	2	2	2
1	2	1	1	2	2	2	2	1	2	2	2	2	2	2	1	2	2	2	2	2
2	3	1	2	2	2	1	2	1	2	2	2	2	2	2	2	1	1	2	1	1
2	3	2	1	2	5	1	2	2	2	2	2	2	1	2	2	2	2	2	2	2
1	3	2	2	2	1	2	2	2	1	2	2	1	2	2	2	2	2	2	2	2
2	2	2	1	2	1	1	2	2	2	2	2	2	2	2	2	2	2	2	2	2
2	1	1	1	2	2	3	2	1	2	2	2	2	2	2	2	2	2	2	2	2
2	4	1	1	2	1	2	2	1	2	2	1	1	2	2	1	2	2	2	2	2
1	2	1	1	2	6	1	1	1	2	2	2	2	2	2	2	1	2	2	2	2
2	4	1	1	2	5	1	2	1	2	2	2	2	2	2	2	2	2	2	2	2
2	3	2	2	2	2	2	2	2	2	1	2	2	1	1	2	2	2	2	2	2
1	2	2	2	3	6	1	2	2	2	2	2	2	2	2	2	2	2	2	2	2
2	4	1	1	2	3	1	2	1	2	2	2	2	2	2	2	2	2	2	2	2
2	4	1	1	2	6	2	1	1	2	2	2	2	2	2	1	2	2	2	2	2
2	2	1	1	2	6	1	1	1	2	1	2	2	1	1	2	2	2	2	2	2
1	3	2	2	2	1	1	2	2	2	2	2	2	2	2	2	2	2	2	2	2
2	4	2	1	2	6	1	2	2	2	2	2	2	2	2	1	2	2	2	2	2
1	2	1	2	2	3	2	1	1	2	2	2	2	2	2	2	2	2	2	2	2
2	2	2	1	2	1	1	2	2	2	2	1	1	2	2	2	2	2	2	2	2
1	3	1	2	2	1	1	2	1	2	1	2	2	2	2	2	2	2	2	2	2
1	4	2	1	1	1	2	2	2	2	2	1	1	2	2	1	2	2	2	2	2
1	3	2	1	2	5	1	2	2	2	2	1	1	2	2	2	2	2	2	2	2
1	1	2	2	3	2	1	2	2	2	1	1	1	1	1	2	2	2	2	2	2
2	2	2	1	2	6	2	1	2	2	2	2	2	2	2	2	2	2	2	2	2
1	1	2	1	1	2	1	2	2	2	1	2	2	2	2	2	2	2	2	2	2
2	4	2	2	2	5	2	2	2	2	1	2	2	2	2	1	2	2	2	2	2
2	4	1	1	2	1	2	2	1	2	1	2	2	2	2	2	2	2	2	2	2
1	3	2	2	2	1	2	2	2	2	2	2	2	2	2	2	2	2	2	2	2
1	4	2	1	1	2	1	2	2	2	1	1	1	1	1	2	2	2	2	2	2
1	2	2	2	3	3	1	2	2	2	2	2	2	2	2	2	2	2	2	2	2
1	4	2	1	3	2	2	2	2	2	1	1	1	2	2	1	2	2	2	2	2
1	3	1	1	2	2	1	2	1	2	2	2	2	2	2	2	2	2	2	2	2
2	4	1	2	2	5	3	2	1	2	1	2	2	1	1	2	2	2	2	2	2
1	2	1	2	2	1	3	2	1	2	2	1	1	2	2	2	1	1	2	1	1
2	3	2	1	1	2	1	2	2	2	1	2	2	2	2	2	2	2	2	2	2
2	2	1	2	2	1	2	2	1	1	2	1	1	2	2	1	2	2	2	2	2
1	4	1	2	2	1	1	2	1	2	1	2	2	2	2	2	1	2	2	1	1
2	1	2	2	2	3	1	2	2	2	2	2	2	2	2	1	2	2	2	2	2
2	2	1	1	1	1	2	1	1	1	2	1	1	2	2	2	1	2	2	2	2
2	3	2	1	2	2	1	2	2	2	1	1	1	1	1	2	2	2	2	2	2
1	4	2	1	2	1	2	1	2	2	1	2	2	2	2	2	2	2	2	2	2
2	3	2	1	2	2	1	2	2	2	2	2	2	2	2	1	2	2	2	2	2
2	3	1	1	1	1	1	2	1	2	1	2	2	2	2	2	2	2	2	2	2
2	4	1	2	2	2	2	2	1	2	1	2	2	2	2	2	2	2	2	2	2
2	2	2	1	1	6	1	1	2	2	2	2	2	2	2	2	2	2	2	2	2
1	3	2	1	3	3	1	2	2	2	1	2	2	2	2	2	2	2	2	2	2
2	4	2	1	2	2	2	2	2	2	1	2	2	2	2	2	2	2	2	2	2
2	3	2	1	2	6	1	2	2	2	2	2	2	2	2	2	2	2	2	2	2
2	3	1	1	2	1	2	1	1	2	2	2	2	2	2	1	1	2	1	2	2
1	2	1	2	2	6	1	2	1	2	2	2	2	2	2	2	2	2	2	2	2
2	4	2	1	2	3	1	2	2	2	1	2	2	2	2	2	2	2	2	2	2
2	2	2	1	2	1	2	2	2	2	1	2	2	2	2	2	1	1	2	1	1
2	3	2	2	3	1	1	2	2	2	1	2	2	2	2	2	2	2	2	2	2
2	1	1	2	2	1	1	2	1	1	1	1	1	1	1	2	2	2	2	2	2
1	2	2	1	2	3	2	2	2	2	2	1	1	2	2	1	2	2	2	2	2
2	3	1	2	2	2	1	2	1	2	1	2	2	1	1	2	2	2	2	2	2
2	2	2	1	2	6	1	1	2	2	2	2	2	2	2	2	1	2	2	1	1
1	2	2	2	3	2	2	2	2	2	1	2	2	2	2	2	2	2	2	2	2
2	3	2	2	2	5	1	1	2	1	2	2	2	2	2	2	2	2	2	2	2
2	2	2	1	1	2	1	2	2	2	2	2	2	2	2	1	2	2	2	2	2
2	4	1	2	2	1	2	2	1	2	1	2	2	1	1	2	2	2	2	2	2
2	2	1	1	2	4	1	1	1	2	2	2	2	2	2	2	2	2	2	2	2
2	2	2	2	2	1	2	2	2	2	1	2	2	1	1	2	2	2	2	2	2
2	3	2	1	2	2	1	2	2	2	2	2	2	2	2	2	2	2	2	2	2
2	2	1	2	2	6	1	2	1	2	2	2	2	2	2	2	2	2	2	2	2
2	2	2	1	2	5	2	1	2	2	1	1	1	2	2	1	1	1	2	1	1
1	3	1	2	2	4	1	2	1	2	1	2	2	1	1	2	2	2	1	2	2
1	3	2	2	2	6	1	2	2	1	2	1	1	2	2	2	2	2	2	2	2
1	3	2	1	1	1	2	2	2	2	1	1	1	2	2	2	2	2	2	2	2
1	1	2	2	3	6	1	2	2	2	2	1	1	2	2	2	2	2	2	2	2
2	2	1	2	2	3	2	2	1	2	1	2	2	2	2	2	2	2	2	2	2
2	1	2	1	1	1	2	2	2	2	2	2	2	2	2	2	2	2	2	2	2
1	4	2	1	3	1	1	1	2	2	2	1	2	2	2	1	2	2	2	2	2
2	2	1	2	2	1	2	2	1	2	2	2	2	2	2	2	2	2	2	2	2
1	3	2	2	2	5	2	2	2	2	2	2	2	2	2	2	2	2	2	2	2
1	4	2	1	2	2	1	2	2	2	1	1	1	1	1	2	2	2	2	2	2
1	2	2	2	3	6	1	2	2	2	2	2	2	2	2	2	1	1	2	1	1
1	4	2	1	3	4	2	2	2	2	2	1	1	2	2	2	2	2	2	1	1
1	3	1	2	1	5	1	2	1	1	1	2	2	1	1	2	2	1	2	1	1
2	2	2	1	2	1	2	2	2	1	2	2	2	2	2	1	2	2	2	2	2
1	4	1	2	2	1	1	2	1	1	2	1	1	2	2	2	2	2	2	2	2
2	2	1	2	2	2	1	2	1	2	2	2	2	2	2	2	1	1	2	1	1
1	1	2	1	2	2	2	2	2	2	2	2	2	2	2	2	2	2	2	1	1
2	2	1	1	2	1	1	2	1	1	2	1	1	2	2	2	2	2	2	2	2
1	2	2	1	2	4	1	2	2	1	2	1	2	2	2	2	2	2	2	2	2
2	2	1	1	2	1	1	2	1	2	2	2	2	2	2	2	2	2	2	2	2
1	3	1	1	2	2	2	2	1	2	2	2	2	2	2	2	2	2	2	2	2
2	2	1	1	1	6	1	2	1	2	2	2	2	2	2	2	2	2	2	2	2
1	3	1	2	2	3	1	2	1	2	2	2	2	2	2	2	1	1	2	1	1
2	2	2	1	1	4	2	2	2	2	2	2	2	2	2	2	2	2	2	2	2
1	3	2	1	3	6	1	2	2	1	2	2	2	2	2	2	2	2	2	2	2
2	2	2	1	1	1	2	2	2	2	2	2	2	2	2	2	2	2	2	2	2
1	3	2	1	2	6	1	2	2	2	2	2	2	2	2	2	2	2	2	2	2
2	2	1	1	1	3	2	2	1	2	2	2	2	2	2	1	2	2	2	2	2
1	2	1	2	2	1	1	2	1	2	2	2	2	2	2	2	2	2	2	2	2
1	3	2	1	3	1	1	2	2	2	2	2	2	2	2	2	2	2	2	2	2
2	2	2	1	2	1	2	2	2	2	2	2	2	2	2	1	1	1	2	1	1
1	2	2	2	2	5	1	2	2	2	2	2	2	2	2	2	2	2	2	2	2
1	1	1	1	2	2	1	1	1	1	2	1	1	2	2	2	2	2	2	2	2
2	2	1	1	1	6	2	2	1	2	2	2	1	2	2	2	2	2	2	2	2
1	3	2	2	2	4	1	2	2	2	2	2	2	2	2	2	2	2	2	2	2
1	2	2	1	2	5	1	2	2	2	2	2	2	2	2	2	2	2	2	2	2
2	3	2	2	2	1	2	2	2	2	2	2	2	2	2	2	2	2	2	2	2
1	2	2	1	2	1	1	2	2	2	2	2	2	2	2	2	1	2	2	1	1
1	2	1	1	1	2	1	2	1	2	2	2	2	2	2	1	2	2	2	2	2
2	4	1	2	2	1	2	2	2	1	2	2	2	2	2	2	2	2	2	2	2
1	2	1	1	2	4	1	2	1	2	2	2	2	2	2	2	2	2	2	2	2
1	2	2	2	2	5	1	2	2	2	2	2	2	2	2	2	2	2	2	2	2
2	4	2	1	2	2	2	2	2	2	2	2	2	2	2	1	2	2	2	2	2
1	2	1	2	2	6	1	2	1	2	2	2	2	2	2	2	2	2	2	2	2
2	2	2	1	3	3	1	2	2	2	2	1	1	2	2	2	1	2	1	1	1
1	3	1	2	2	4	1	2	1	2	2	2	2	2	2	2	2	2	2	2	2
1	3	2	1	2	6	2	2	2	1	2	2	1	2	2	2	2	2	2	2	2
1	2	2	1	1	1	1	2	2	2	1	1	1	2	2	1	2	2	2	2	2
1	1	2	2	2	6	2	2	2	2	2	2	1	2	2	2	2	2	2	2	2
2	2	2	1	2	3	1	2	2	2	1	2	2	2	2	2	2	2	2	2	2
1	1	2	1	1	1	1	1	2	2	2	1	2	2	2	2	2	1	2	2	2
1	4	2	2	3	1	2	2	2	2	1	2	2	1	1	2	2	2	2	2	2
2	2	1	1	2	1	2	2	1	2	1	2	2	2	2	2	2	1	2	2	2
1	3	2	2	2	5	2	2	2	2	1	2	2	1	1	2	2	2	2	2	2
1	2	2	1	1	5	1	2	2	2	2	1	1	2	2	2	2	2	2	2	2
1	2	2	2	3	6	1	2	2	2	1	2	2	2	2	2	1	2	2	1	1
1	4	2	1	2	4	2	2	2	2	2	2	1	2	2	1	2	2	2	1	1
1	3	1	1	1	5	1	2	1	1	1	2	2	1	1	2	2	2	2	2	2
2	2	2	2	3	1	3	2	2	1	1	2	2	2	2	2	1	2	1	1	1
1	4	1	2	1	1	3	2	1	2	1	1	1	2	2	1	2	2	2	1	1
2	2	2	1	3	5	1	2	2	1	2	2	2	2	2	2	2	2	2	2	2
1	4	2	2	1	4	1	2	2	1	1	1	1	1	1	2	2	2	2	2	2
2	2	1	1	2	5	2	2	1	2	2	2	2	2	2	2	1	1	2	1	1
1	1	2	1	3	5	1	2	2	2	1	2	2	1	1	2	1	2	1	1	1
1	2	2	2	2	6	1	2	2	1	2	1	1	2	2	2	2	2	2	2	2
2	2	1	1	1	3	1	2	1	1	1	1	1	2	2	2	2	2	2	2	2
1	3	2	2	2	4	2	1	2	2	1	2	2	2	2	1	2	2	2	2	2
2	2	1	1	3	6	1	2	1	2	1	2	2	1	1	2	2	2	2	2	2
1	3	1	2	1	1	1	2	1	2	2	2	2	2	2	2	2	2	2	2	2
2	2	1	2	2	6	2	2	1	2	1	2	2	1	1	2	2	2	2	2	2
1	2	2	1	3	3	1	2	2	2	1	2	2	2	2	2	2	2	2	2	2
2	3	2	2	1	1	1	2	2	2	2	2	2	2	2	2	2	2	2	2	2
1	2	1	1	3	1	2	2	1	2	1	2	2	1	1	2	2	2	2	2	2
1	3	2	2	2	1	1	2	2	2	1	2	2	2	2	2	2	2	2	2	2
2	2	1	1	1	5	1	2	1	2	2	2	2	2	2	1	2	2	2	2	2
1	3	1	2	3	2	1	2	1	2	1	2	2	2	2	2	2	2	2	2	2
1	2	2	2	2	6	1	2	2	2	2	2	2	2	2	2	2	2	2	2	2
2	3	2	1	1	4	2	2	2	2	1	2	2	1	1	2	1	1	2	1	1
1	2	2	2	3	5	1	2	2	2	1	2	2	2	2	2	2	2	2	2	2
1	1	2	2	2	1	1	2	2	1	1	1	1	1	1	2	2	2	2	2	2
2	2	1	1	1	1	2	2	1	2	1	1	1	2	2	1	2	2	2	2	2
1	2	1	2	3	5	1	1	1	2	2	2	2	2	2	2	1	2	2	2	2
2	3	1	1	1	2	1	2	1	2	1	2	2	2	2	2	2	2	2	2	2
1	2	2	2	2	6	2	2	2	2	1	2	2	2	2	2	2	2	2	2	2
2	3	2	2	1	3	1	2	2	2	1	2	2	2	2	2	1	2	2	1	1
1	2	1	1	3	4	1	2	1	2	1	2	2	1	1	2	2	1	1	1	1
2	2	2	1	1	6	1	2	2	1	1	2	2	2	2	1	2	2	2	2	2
1	2	1	1	2	1	2	2	1	1	1	2	2	2	2	2	2	2	2	2	2
1	2	1	2	3	6	1	2	1	2	1	2	2	1	1	2	2	2	2	2	2
1	1	2	1	1	3	1	2	2	2	1	1	1	2	2	2	2	2	2	2	2
2	2	2	1	2	1	2	2	2	2	2	1	1	2	2	2	2	2	2	2	2
1	2	1	1	3	1	1	2	1	2	2	1	1	2	2	1	2	2	2	2	2
1	2	2	1	1	1	1	1	2	2	1	2	2	2	2	2	2	1	2	1	2
2	3	1	1	2	5	1	2	1	2	1	2	2	2	2	2	1	2	2	2	1
1	3	1	1	2	2	2	2	1	2	2	2	2	2	2	2	2	2	2	2	2
2	2	1	1	3	6	1	2	1	1	1	2	2	1	1	2	2	2	2	2	2
1	2	2	1	1	4	1	2	2	2	1	2	2	2	2	2	2	2	2	2	2
1	3	2	1	2	5	1	2	2	2	1	2	2	1	1	2	2	2	2	2	2
1	2	1	1	3	1	2	2	1	2	2	2	2	2	2	1	2	2	2	2	2
2	2	1	1	1	1	1	2	1	2	2	2	2	2	2	2	2	2	2	2	2
1	3	1	1	3	3	1	2	1	2	2	2	2	2	2	2	2	2	2	2	2
2	2	2	2	2	1	2	2	2	2	2	2	2	2	2	2	2	2	2	2	2
1	3	2	1	3	1	1	2	2	2	2	2	2	2	2	2	2	2	2	2	2
1	2	2	1	2	1	2	2	2	2	2	1	1	2	2	1	1	1	2	1	1
2	2	2	1	3	5	1	2	2	2	2	2	2	2	2	2	2	2	2	2	2
1	1	1	2	2	5	1	1	1	1	2	2	2	2	2	2	2	1	1	1	2
2	2	1	1	1	6	2	2	1	2	2	1	1	2	2	2	2	2	2	2	2
1	2	2	2	3	4	1	2	2	2	2	2	2	2	2	2	2	2	2	2	2
1	2	1	1	2	5	1	2	1	2	2	2	2	2	2	2	2	2	2	2	2
2	2	2	2	2	1	2	2	2	2	2	2	2	2	2	2	2	2	2	2	2
1	2	2	1	3	1	1	2	2	2	2	2	2	2	2	2	1	2	2	1	1
2	2	1	1	1	5	1	2	1	2	2	2	2	2	2	1	2	2	2	2	2
1	4	1	2	2	5	2	2	1	1	2	2	2	2	2	2	2	2	2	2	2
2	2	1	2	3	4	1	2	1	2	2	2	2	2	2	2	2	2	2	2	2
1	3	2	2	1	1	2	2	2	2	2	2	2	2	2	1	2	2	2	2	2
1	3	2	1	1	2	1	2	2	2	2	2	2	2	2	2	2	2	2	2	2
2	2	2	2	2	6	2	2	2	2	2	2	2	2	2	2	2	2	2	2	2
1	1	2	2	3	3	1	2	2	2	2	1	1	2	2	2	2	2	2	2	2
1	3	1	2	1	4	2	2	1	2	2	2	2	2	2	2	2	2	2	2	2
1	3	2	2	3	6	1	2	2	2	2	1	1	2	2	1	2	2	2	2	2
2	2	2	1	2	1	1	2	2	2	1	2	2	1	1	2	2	2	2	2	2
1	1	1	2	1	1	2	2	1	2	2	2	2	2	2	2	2	2	2	2	2
2	2	1	2	1	3	1	2	1	2	2	2	2	2	2	2	2	2	2	2	2
1	1	2	1	2	1	1	1	2	2	2	1	1	2	2	1	2	2	2	1	2
1	4	1	2	3	1	2	2	1	2	2	2	2	2	2	2	2	2	2	2	2
2	2	1	2	1	1	2	2	1	2	2	2	2	2	2	2	2	2	2	2	2
1	3	2	2	2	5	2	2	2	2	2	2	2	2	2	2	2	2	2	2	2
1	4	2	1	1	2	1	2	2	2	1	1	1	1	1	2	2	2	2	2	2
1	2	2	2	1	6	1	2	2	2	2	2	2	2	2	2	2	2	2	2	2
1	4	2	1	3	4	2	2	2	2	2	1	1	2	2	1	2	2	2	2	2
1	3	1	1	1	5	1	2	1	2	1	2	2	2	2	2	2	2	2	2	2
2	4	2	2	1	1	3	2	2	2	2	2	2	2	2	2	2	2	2	2	2
1	2	1	2	2	1	3	2	1	2	2	1	1	2	2	2	2	2	2	2	2
2	3	2	1	1	5	3	2	2	2	1	2	2	1	1	2	2	2	2	2	2
1	4	2	2	2	5	3	2	2	2	2	2	2	2	2	2	2	2	2	2	2
2	3	1	1	1	4	3	2	1	2	2	2	2	2	2	2	2	2	2	2	2
1	3	2	2	3	5	1	1	2	2	2	1	2	2	2	1	2	1	2	1	2
1	4	2	1	3	5	2	2	2	2	2	2	1	2	2	2	1	2	2	2	1
1	3	2	1	2	6	1	2	2	2	2	2	2	2	2	2	2	2	2	2	2
2	2	1	2	1	3	1	2	1	1	2	2	2	2	2	2	2	2	2	2	2
1	2	1	2	3	4	2	2	1	2	2	2	2	2	2	2	2	2	2	2	2
1	1	2	1	2	6	1	2	2	2	2	2	2	2	2	2	2	2	2	2	2
2	4	1	1	2	1	1	2	1	2	2	1	1	2	2	2	2	2	2	2	2
1	2	1	1	3	6	2	2	1	2	2	2	1	2	2	1	2	2	2	2	2
1	3	2	1	1	3	1	1	2	2	2	2	2	2	2	2	2	2	1	1	2
1	2	1	1	2	1	1	1	1	2	2	1	2	2	2	2	2	2	2	1	2
1	4	2	1	3	1	3	2	2	2	2	2	1	2	2	2	2	2	2	2	2
1	3	1	2	1	1	1	2	1	2	2	2	2	2	2	2	2	2	2	2	2
2	2	2	1	3	5	3	2	2	2	2	2	2	2	2	2	2	2	2	2	2
1	4	2	2	2	5	1	2	2	2	2	2	2	2	2	2	2	2	2	2	2
2	3	2	1	3	6	2	2	2	2	2	1	1	2	2	2	2	2	2	2	2
1	4	2	2	1	4	3	2	2	2	2	2	2	2	2	2	2	2	2	2	2
2	3	2	1	3	5	1	2	2	2	1	2	2	1	2	1	2	2	2	2	2
1	2	1	2	2	1	3	2	1	2	2	2	2	2	2	2	2	2	2	2	2
1	1	2	1	1	1	1	2	2	2	1	2	2	1	1	2	2	2	2	2	2
2	2	2	2	3	1	2	2	2	2	1	2	2	2	2	2	2	2	2	2	2
1	2	2	1	2	2	1	1	2	2	1	2	2	1	2	2	2	2	1	1	2
1	1	1	2	2	5	1	2	1	2	2	1	1	2	2	2	2	2	2	2	2
1	4	1	1	3	1	2	2	1	2	1	1	1	1	2	2	2	2	2	2	2
1	2	2	2	2	5	3	2	2	2	2	2	2	2	2	2	2	2	2	2	2
1	3	1	1	2	5	1	2	1	2	1	2	2	1	2	2	2	2	2	2	2
2	2	2	2	1	6	3	2	2	2	1	2	2	2	2	1	2	2	2	2	2
1	4	2	2	3	3	1	2	2	2	1	2	2	1	2	2	1	1	2	2	1
1	2	2	1	2	1	3	1	2	2	2	2	2	2	2	2	2	2	2	1	2
1	4	1	1	2	6	2	2	1	1	1	2	2	1	1	2	2	1	2	2	2
1	4	2	2	2	1	1	2	2	2	2	2	2	2	2	2	2	2	2	2	2
1	2	2	2	1	6	3	1	2	2	1	2	2	1	2	2	2	2	1	2	2
2	3	2	1	2	3	1	2	2	2	2	2	2	2	2	2	2	2	2	2	2
1	4	1	2	3	1	3	2	1	2	1	2	2	1	2	2	2	2	2	2	2
2	2	2	2	1	1	1	2	2	2	2	1	1	2	2	1	2	2	2	2	2
1	3	1	2	3	1	1	2	1	2	2	2	2	1	2	2	2	2	2	2	2
2	3	2	2	2	5	3	2	2	2	2	1	1	2	2	2	2	2	2	2	2
1	2	2	1	3	5	3	2	2	2	2	1	1	1	1	2	2	2	2	2	2
1	1	2	2	1	6	1	2	2	2	1	1	1	2	2	2	2	2	2	2	2
2	2	1	2	2	5	1	2	1	2	2	2	2	2	2	1	2	2	2	2	2
2	1	2	1	3	5	1	2	2	2	2	2	2	1	2	2	2	2	2	2	2
1	4	2	2	1	1	2	1	2	2	2	2	2	2	2	2	2	2	2	1	2
2	2	1	2	3	1	2	2	1	2	2	2	2	2	2	2	2	2	2	2	2
1	3	2	2	3	1	2	2	2	2	1	2	2	1	1	2	2	2	2	2	2
1	2	2	1	1	5	1	2	2	2	2	1	1	2	2	2	2	2	2	2	2
1	2	2	2	3	1	1	2	2	2	2	2	2	2	2	2	2	2	2	2	2
1	4	2	1	2	5	2	2	2	2	2	1	1	1	2	2	2	2	2	2	2
1	3	1	1	1	5	1	2	1	2	2	2	2	2	2	2	1	2	1	1	1
1	2	2	1	3	6	1	2	2	2	1	2	2	1	2	2	2	2	2	2	2
2	2	2	2	3	3	3	2	2	1	2	1	1	2	2	1	2	2	2	2	2
1	2	1	2	2	1	1	2	1	2	2	2	2	1	2	2	2	2	2	2	2
1	1	2	1	1	6	2	2	2	2	2	2	2	2	2	2	2	2	2	2	2
1	2	1	2	3	1	1	2	1	2	2	1	1	1	2	1	2	2	2	2	2
1	2	2	1	1	5	1	2	2	2	2	1	1	2	2	2	2	2	2	2	2
1	2	2	2	2	3	2	2	2	2	2	2	2	1	1	2	2	2	2	2	2
1	3	1	1	3	1	1	2	1	2	2	2	2	2	2	2	2	2	2	2	2
1	2	1	1	1	1	2	2	1	2	2	2	2	1	2	2	2	2	2	2	2
1	3	1	2	2	1	1	1	1	2	1	2	2	2	2	1	2	2	2	1	2
2	2	2	1	3	1	1	2	2	2	2	2	2	2	2	2	2	2	2	2	2
1	3	2	1	1	5	1	2	2	2	2	2	2	2	2	2	2	1	2	2	2
2	2	1	1	3	6	2	2	1	2	2	2	2	1	2	2	2	2	2	2	2
1	3	2	1	2	4	1	1	2	2	2	2	2	2	2	1	2	2	2	1	2
2	2	1	1	3	5	2	2	1	2	2	2	2	2	1	2	2	2	2	2	2
1	3	1	2	1	1	1	2	1	2	1	2	2	1	2	2	1	2	1	1	1
1	3	2	1	3	1	1	2	2	2	2	2	2	2	2	2	2	2	2	2	2
1	3	2	2	1	1	2	2	2	1	2	2	2	1	2	1	2	2	2	2	2
2	2	2	2	1	5	1	2	2	2	2	2	2	2	2	2	2	2	2	2	2
1	1	1	2	3	5	3	1	1	2	2	1	1	2	2	2	2	2	2	2	2
2	2	1	1	1	4	2	2	1	2	2	1	1	2	2	2	2	2	2	2	2
1	2	1	2	1	5	1	2	1	2	2	2	2	2	1	2	2	2	2	2	2
2	2	1	1	3	5	2	2	1	2	2	2	2	2	2	2	2	2	2	2	2
1	3	2	2	1	6	1	2	2	2	1	2	2	1	2	2	2	1	2	2	2
1	2	2	2	1	3	1	2	2	2	2	2	2	2	2	2	2	2	2	2	2
2	2	1	1	1	4	1	2	1	2	2	2	2	2	2	1	2	2	2	2	2
1	4	1	1	2	5	2	1	1	2	2	2	2	2	2	2	2	2	2	2	2
1	2	1	1	2	1	1	2	1	2	2	2	2	1	2	2	2	2	2	2	2
1	3	2	1	1	6	2	2	2	2	2	2	2	2	2	2	2	2	2	2	2
2	2	2	1	2	3	1	2	2	2	2	2	2	2	2	2	2	2	2	2	2
1	2	1	1	2	1	1	2	1	2	2	2	2	2	2	2	2	2	2	2	2
2	2	2	2	2	1	2	2	2	2	2	1	1	2	2	1	2	2	2	2	2
1	3	1	2	2	1	1	2	1	2	1	2	2	1	1	2	2	2	2	2	2
1	2	2	2	2	5	1	2	2	2	2	1	1	2	2	2	2	2	2	2	2
1	3	2	1	2	1	2	2	2	2	2	1	1	2	2	2	2	2	2	2	2
1	1	2	2	3	5	1	2	2	2	2	1	1	2	2	2	2	2	2	2	2
2	2	2	2	2	6	1	1	2	2	2	2	2	2	2	1	2	1	1	1	2
1	1	2	1	2	5	1	2	2	2	2	2	2	2	2	2	2	2	2	2	2
2	4	2	2	2	1	2	2	2	2	2	2	2	2	2	2	2	2	2	2	2
1	2	1	2	2	1	2	2	1	2	2	2	2	2	2	2	2	2	2	2	2
1	3	2	2	1	1	2	2	2	2	2	2	2	2	2	2	2	2	2	2	2
1	2	2	1	1	5	1	2	2	2	1	1	1	1	2	2	2	2	2	2	2
1	2	2	2	1	1	1	2	2	2	2	2	2	2	2	1	2	2	2	2	2
1	4	2	1	2	5	2	2	2	2	2	1	1	2	2	2	2	2	2	2	2
1	3	1	1	2	1	1	2	1	2	2	2	2	1	2	2	2	2	2	2	2
2	2	1	2	2	6	3	2	1	2	2	2	2	2	1	2	1	2	2	1	1
1	2	1	2	2	1	3	2	1	2	2	1	1	2	2	2	1	2	2	1	1
2	3	2	1	2	4	1	2	2	1	2	2	2	2	2	2	2	2	2	2	2
2	2	1	2	2	6	1	2	1	1	2	1	1	2	2	2	2	2	2	2	2
1	2	1	2	2	1	2	2	1	2	2	2	2	2	2	2	1	1	2	1	1
1	1	2	2	3	6	1	2	2	2	2	2	2	2	2	2	1	2	1	1	1
1	2	1	1	2	3	2	2	1	1	2	1	1	2	2	2	2	2	2	2	2
2	3	1	1	2	1	1	2	2	1	2	1	1	2	1	2	2	2	2	2	2
1	2	2	1	2	1	2	2	2	2	2	2	2	2	2	2	2	2	2	2	2
1	3	2	1	2	1	1	2	2	2	2	2	2	2	2	2	2	2	2	2	2
2	3	1	1	1	5	1	2	1	2	2	2	2	2	2	2	2	2	2	2	2
1	2	1	2	2	1	2	2	2	2	2	2	2	2	2	2	2	2	2	2	2
2	2	2	1	2	6	1	2	2	2	2	2	2	2	2	2	2	2	2	2	2
1	3	2	1	2	1	1	2	2	2	2	2	2	2	2	2	2	2	2	2	2
1	2	1	1	2	5	2	2	1	2	2	2	2	2	1	2	2	2	2	2	2
1	3	2	1	2	1	1	2	2	2	2	2	2	2	2	2	2	2	2	2	2
2	3	1	1	2	1	2	2	1	2	2	2	2	2	2	1	1	1	2	1	1
1	2	1	2	1	1	1	2	2	2	2	2	2	2	2	2	2	2	1	1	1
#NULL!	#NULL!	#NULL!	#NULL!	#NULL!	#NULL!	#NULL!	#NULL!	#NULL!	#NULL!	#NULL!	#NULL!	#NULL!	#NULL!	#NULL!	#NULL!	#NULL!	#NULL!	#NULL!	#NULL!	#NULL!
#NULL!	#NULL!	#NULL!	#NULL!	#NULL!	#NULL!	#NULL!	#NULL!	#NULL!	#NULL!	#NULL!	#NULL!	#NULL!	#NULL!	#NULL!	#NULL!	#NULL!	#NULL!	#NULL!	#NULL!	#NULL!
#NULL!	#NULL!	#NULL!	#NULL!	#NULL!	#NULL!	#NULL!	#NULL!	#NULL!	#NULL!	#NULL!	#NULL!	#NULL!	#NULL!	#NULL!	#NULL!	#NULL!	#NULL!	#NULL!	#NULL!	#NULL!
#NULL!	#NULL!	#NULL!	#NULL!	#NULL!	#NULL!	#NULL!	#NULL!	#NULL!	#NULL!	#NULL!	#NULL!	#NULL!	#NULL!	#NULL!	#NULL!	#NULL!	#NULL!	#NULL!	#NULL!	#NULL!
